# Supplementary material for: Gramicidin A is hydrolyzed by a d‐stereospecific peptidase produced by Bacillus anthracis
Source: Environ Microbiol Rep. 2022 Apr 10;14(4):570–6. doi: 10.1111/1758-2229.13069 (PMC9541196; doi:10.1111/1758-2229.13069)
Supplement: Supplementary file 1 — Table S1. List of serine peptidases present in the genomes of B. anthracis and B. subtilis (Rawlings, N.D., Barrett, A.J., Thomas, P.D., Huang, X., Bateman, A. & Finn, R.D. (2018) The MEROPS database of proteolytic enzymes, their substrates and inhibitors in 2017 and a comparison with peptidases in the PANTHER database. Nucleic Acids Res 46, D624‐D632). [file EMI4-14-570-s001.xlsx]

## Sheet: Blad1
Table S1. List of serine peptidases present in the genomes of B. anthracis and B. subtilis (Rawlings, N.D., Barrett, A.J., Thomas, P.D., Huang, X., Bateman, A. & Finn, R.D. (2018) The MEROPS database of proteolytic enzymes, their substrates and inhibitors in 2017 and a comparison with peptidases in the PANTHER database. Nucleic Acids Res 46, D624-D632)
MEROPS ID	Name	Bacillus anthracis	Bacillus subtilis
S01.272	glutamyl peptidase BS	0	1
S01.364	HtrA-like peptidase (Listeria-type)	1	1
S01.B80	BSU6633_13792 g.p. (Bacillus subtilis)	0	1
S01.B81	htrA (Bacillus subtilis-type)	0	9
S1 homologues	subfamily S1B non-peptidase homologues	0	2
S1 unassigned	subfamily S1A unassigned peptidases	0	2
S1 unassigned	subfamily S1B unassigned peptidases	1	4
S1 unassigned	subfamily S1C unassigned peptidases	1	0
S1 unassigned	subfamily S1E unassigned peptidases	0	4
S08.004	wprA g.p. (Bacillus-type)	0	2
S08.017	bacillopeptidase F	0	1
S08.030	IspA peptidase	1	2
S08.034	subtilisin BPN'	0	1
S08.036	subtilisin E	0	1
S08.037	subtilisin DY	0	1
S08.042	subtilisin amylosacchariticus	0	1
S08.044	subtilisin NAT	0	2
S08.060	EpiP lantibiotic leader peptidase	0	2
S08.114	peptidase Vpr (Bacillus-type)	1	4
S08.126	minor extracellular protease (Bacillus licheniformis)	0	1
S08.137	AprX peptidase (Bacillus sp.)	0	5
S08.140	subtilisin S41	0	1
S08.149	CDF peptidase	0	1
S08.A60	BSn5_12555 (Bacillus subtilis)	0	1
S8 homologues	subfamily S8A non-peptidase homologues	1	11
S8 unassigned	subfamily S8A unassigned peptidases	8	23
S8 unassigned	subfamily S8B unassigned peptidases	1	2
S09.071	trilobed protease	0	1
S09.946	BSU33620 g.p. (Bacillus subtilis) and similar	1	1
S09.948	para-nitrobenzyl esterase (Bacillus subtilis)	0	2
S09.949	cephalosporin C deacetylase	0	1
S09.951	brefeldin A esterase	0	1
S09.A46	YjfP protein (Escherichi coli)	0	1
S09.B04	BSU23640 g.p. (Bacillus subtilis)	1	2
S09.B06	ytmA g.p. (Bacillus subtilis)	0	1
S09.B07	yjcH g.p. (Bacillus subtilis)	1	1
S9 homologues	subfamily S9B non-peptidase homologues	0	2
S9 homologues	subfamily S9C non-peptidase homologues	2	0
S9 homologues	subfamily S9D non-peptidase homologues	0	1
S9 homologues	family S9 non-peptidase homologues	1	3
S9 unassigned	subfamily S9A unassigned peptidases	0	3
S9 unassigned	subfamily S9B unassigned peptidases	0	6
S9 unassigned	subfamily S9C unassigned peptidases	5	3
S9 unassigned	subfamily S9D unassigned peptidases	0	1
S9 unassigned	family S9 unassigned peptidases	3	2
S11.001	D-Ala-D-Ala carboxypeptidase A	2	1
S11.002	murein-DD-endopeptidase	1	0
S11.004	K15-type DD-transpeptidase	2	1
S11.005	D-Ala-D-Ala carboxypeptidase DacF	1	1
S11.A01	penP g.p. (Bacillus subtilis)	1	2
S11 homologues	family S11 non-peptidase homologues	2	3
S11 unassigned	family S11 unassigned peptidases	12	18
S12.003	alkaline D-peptidase	5	0
S12.952	ybbE (Bacillus subtilis)	0	1
S12.A21	pbpX g.p. (Bacillus subtilis)	2	1
S12.A22	BSU6633_13517 g.p. (Bacillus subtilis)	0	1
S12.A23	GYO_0385 g.p. (Bacillus subtilis)	2	1
S12.A28	pksF (Bacillus subtilis)	0	1
S12 homologues	family S12 non-peptidase homologues	1	0
S12 unassigned	family S12 unassigned peptidases	18	23
S13.002	D-Ala-D-Ala carboxypeptidase (Actinomadura-type)	0	4
S13.003	D-Ala-D-Ala carboxypeptidase PBP3	0	1
S13 unassigned	family S13 unassigned peptidases	0	6
S14.001	peptidase Clp (type 1)	2	1
S14.012	YmfB g.p. (Bacillus subtilis)	1	1
S14 homologues	family S14 non-peptidase homologues	0	1
S14 unassigned	family S14 unassigned peptidases	1	5
S15 homologues	family S15 non-peptidase homologues	0	3
S15 unassigned	family S15 unassigned peptidases	1	0
S16.001	Lon-A peptidase	1	1
S16.005	Lon-B peptidase	0	1
S16.012	SepM peptidase (Streptococcus mutans)	1	1
S16.A04	DNA repair protein RadA (Escherichia coli)	1	1
S16 homologues	family S16 non-peptidase homologues	0	4
S16 unassigned	family S16 unassigned peptidases	2	6
S24.001	repressor LexA	1	1
S24 homologues	family S24 non-peptidase homologues	0	1
S24 unassigned	family S24 unassigned peptidases	1	2
S26.003	signal peptidase SipS	0	2
S26.004	signal peptidase SipT	0	1
S26.005	signal peptidase SipU	0	2
S26.006	signal peptidase SipV	0	1
S26.007	signal peptidase SipP	0	2
S26.011	signal peptidase SipW (Bacillus-type)	1	1
S26.018	SipM signal peptidase	1	0
S26.A02	Plsp1 peptidase (Arabidopsis thaliana)	0	2
S26 unassigned	subfamily S26A unassigned peptidases	5	7
S26 unassigned	subfamily S26B unassigned peptidases	0	3
S33.001	prolyl aminopeptidase	1	0
S33.010	SCO7095-type peptidase	1	0
S33.A03	At5g19850 (Arabidopsis thaliana)-type peptidase	0	2
S33 homologues	family S33 non-peptidase homologues	5	9
S33 unassigned	family S33 unassigned peptidases	22	17
S41.007	ctpB peptidase	1	2
S41.008	CtpA peptidase (Synechocystis-type)	0	1
S41.009	CtpB peptidase	0	1
S41.010	CtpC peptidase	0	1
S41 homologues	subfamily S41A non-peptidase homologues	0	4
S41 unassigned	subfamily S41A unassigned peptidases	0	5
S45.002	cephalosporin acylase precursor	0	1
S45.003	cephalosporin C acylase precursor	1	0
S49.008	signal peptide peptidase (Bacillus-type)	0	1
S49.A08	BSn5_05605 g.p. (Bacillus subtilis)	0	1
S49 homologues	subfamily S49A unassigned non-peptidase homologues	1	3
S49 unassigned	subfamily S49A unassigned peptidases	0	1
S49 unassigned	subfamily S49B unassigned peptidases	0	3
S49 unassigned	subfamily S49C unassigned peptidases	0	1
S51 homologues	family S51 non-peptidase homologues	0	8
S51 unassigned	family S51 unassigned peptidases	1	1
S54.014	rhomboid YqgP peptidase	0	2
S54.A18	ydcA g.p. (Bacillus subtilis)	0	1
S54 unassigned	family S54 unassigned peptidases	1	7
S55.001	SpoIVB peptidase	2	1
S66.001	murein tetrapeptidase LD-carboxypeptidase (Pseudomonas-type)	1	2
S66.003	microcin C7 immunity protein	2	1
S66 homologues	family S66 non-peptidase homologues	0	1
S66 unassigned	family S66 unassigned peptidases	1	4
S78 unassigned	family S78 unassigned peptidases	4	6
Total B. anthracis specific serine peptidases		15
S12 peptidases		6
